# Supplementary material for: Zic-HILIC MS/MS Method for NADomics Provides Novel Insights into Redox Homeostasis in Escherichia coli BL21 Under Microaerobic and Anaerobic Conditions
Source: Metabolites. 2024 Nov 9;14(11):607. doi: 10.3390/metabo14110607 (PMC11596675; doi:10.3390/metabo14110607)
Supplement: Supplementary file 1 [file metabolites-14-00607-s001.zip]

Archive with 12 entries (11 files):
- metabolites-3248822-supplementary_v1/
- metabolites-3248822-supplementary_v1/Supplementary figure S1.pdf
- metabolites-3248822-supplementary_v1/Supplementary figure S2.pdf
- metabolites-3248822-supplementary_v1/Supplementary figure S3.pdf
- metabolites-3248822-supplementary_v1/Supplementary table S1.pdf
- metabolites-3248822-supplementary_v1/Supplementary table S2.pdf
- metabolites-3248822-supplementary_v1/Supplementary table S3.pdf
- metabolites-3248822-supplementary_v1/Supplementary table S4.pdf
- metabolites-3248822-supplementary_v1/Supplementary table S5.pdf
- metabolites-3248822-supplementary_v1/Supplementary table S6.pdf
- metabolites-3248822-supplementary_v1/Supplementary table S7.pdf
- metabolites-3248822-supplementary_v1/Supplementary table S8_revision_010725.pdf
